# Supplementary material for: Ovarian follicular dynamics, progesterone concentrations, pregnancy rates and transcriptional patterns in Bos indicus females with a high or low antral follicle count
Source: Sci Rep. 2020 Nov 11;10:19557. doi: 10.1038/s41598-020-76601-5 (PMC7658257; doi:10.1038/s41598-020-76601-5)
Supplement: Supplementary file 2 — Supplementary Table 1. [file 41598_2020_76601_MOESM2_ESM.xlsx]

## Sheet: Sheet1
GENE	ID TAQMAN	NOME GENE
AGTR1	Bt03213473_m1	Angiotensin II receptor type 1
AGTR2	AIY9Z3D	Angiotensin II receptor type 2
AREG/LOC538751	Bt03271014_m1	Amphiregulin
ARO	Bt03213774_m1	aromatase
ATF4	Bt03221057_m1	Activating transcription factor 4
ATP5L	Bt03210836_g1	ATP synthase, H+ transporting, mitochondrial Fo complex subunit E
AUH	Bt03275798_m1	AU RNA binding protein
BAX	Bt03211777_g1	BCL2-Associated X Protein
BCL2	Bt04298952_m1	B-cell CLL/lymphoma 2
BID	Bt03241255_m1	BH3 interacting domain death agonist
BMP15	Bt03286494_u1	Bone Morphogenetic Protein 15
CASP3	Bt03250954_g1	caspase 3, apoptosis-related cysteine peptidase
CASP9	Bt04282453_m1	Caspase 9, apoptosis-related cysteine peptidase
CAT	Bt03228713_m1	Catalase
CCND2	Bt03249250_m1	cyclin D2
CDCA8	Bt03257041_g1	Cell division cycle associated 8
CDK6	Bt04311264_m1	Cyclin-Dependent Kinase 6
DDIT3	Bt03251320_g1	DNA-damage-inducible transcript 3
DICER1	Bt03217754_m1	Dicer 1, Ribonuclease III
Dnmt1	Bt03224737_m1	DNA (Cytosine-5-)-Methyltransferase 1
Dnmt3A	Bt01027164_m1	DNA (Cytosine-5-)-Methyltransferase 3A
Dnmt3B	Bt03259810_m1	DNA (Cytosine-5-)-Methyltransferase 3B
EGFR	AJT96D7	Epidermal growth factor - receptor
FOXO3	Bt03649334_s1	forkhead box O3
FSHR	Bt03212674_m1	Follicle-stimulating hormone receptor
G6PD	Bt03649181_m1	Glucose 6 phosphate desidrogenase
GADD45A	Bt03225650_m1	growth arrest and DNA-damage-inducible, alpha
GAPDH	Bt03210912_g1	glyceraldehyde-3-phosphate dehydrogenase
GDF9	Bt03223996_m1	growth differentiation factor 9
GFPT2	Bt03250351_m1	glutamine-fructose-6-phosphate transaminase 2
GLRX2	Bt03229700_m1	glutaredoxin 2
GPAM	Bt03210381_m1	glycerol-3-phosphate acyltransferase, mitochondrial
GPX1	Bt03259217_g1	Glutathione Peroxidase 1
GPX4	Bt03259611_m1	Glutathione peroxidase 4
GREM1	Bt03255355_m1
GSK3A	Bt03273695_m1	Glycogen Synthase Kinase 3 alpha
H1FOO	Bt03228652_g1	H1 histone family, member O, oocyte-specific
HAS2	Bt03212695_g1	Hyaluronan synthase 2
HDAC2	Bt03244871_m1	histone deacetylase 2
HIF1A	Bt03259341_m1	Hypoxia inducible factor 1 (transcription factor)
HSF1	Bt03249686_m1	Heat Shock Transcription Factor 1
HSP90AA1	Bt03218068_g1	Heat Shock Protein 90kDa Alpha
HSPA1A	Bt03292670_g1	heat shock 70kDa protein 1A
HSPA5	Bt03244880_m1	Glucose-regulated protein, 78kDa
HSPD1	Bt04301470_g1	Heat Shock 60kDa protein 1A
IGF1R	Bt03649217_m1	Insulin-Like Growth Factor 1 Receptor
IGF2	Bt03259224_m1	Insulin-like growth factor 2
IGFBP2	Bt01040719_m1	Insulin-Like Growth Factor Binding Protein 2
IGFBP4	Bt03259500_m1	Insulin-Like Growth Factor Binding Protein 4
KEAP1	Bt03817661_m1	Kelch-like ECH-associated protein 1
LHCGR	Bt03213974_m1	Luteinizing hormone/choriogonadotropin receptor
MAPK1	Bt03216718_g1	Mitogen-Activated Protein Kinase
MTIF3	Bt03231844_m1	mitochondrial translational initiation factor 3
NANOG	Bt03220541_m1	Nanog homeobox
NFE2L2	Bt03251880_m1	Nuclear factor (erythroid-derived 2)-like 2
NFkB2	Bt03272789_g1	Nuclear Factor Of Kappa Light Polypeptide Gene Enhancer In B-Cells 2
NOS2	Bt03249597_m1	Nitric oxide synthase 2, inducible
NOS3	Bt03217679_m1	nitric oxide synthase 3
NPPA	Bt03223175_g1	Natriuretic peptide A (ANP)
NPPB	Bt04301375_g1	Natriuretic peptide B (BNP)
NPPC	Bt03212844_m1	Natriuretic peptide C (CNP)
NPR1	Bt04297034_g1	Natriuretic peptide receptor 1
NPR2	Bt04316732_m1	Natriuretic peptide receptor 2
NPR3	Bt03212867_m1	Natriuretic peptide receptor 3
NR1H3	Bt03218363_m1	nuclear receptor subfamily 1 group H member 3
OOSP1	Bt03233533_g1	oocyte-secreted protein 1
PA2G4	Bt03211241_g1	Proliferation-Associated 2G4
PAF1	Bt03239371_g1	RNA Polymerase II Associated Factor
PDE5A	Bt03214261_m1	Phosphodiesterase 5A, cGMP-specific
PFKP	Bt04316551_m1	Phosphofructokinase
PGK1	Bt03225854_mH	Phosphoglycerate Kinase 1
PNPLA2	Bt03234129_g1	Patatin-like phospholipase domain containing 2
POU5F1	Bt03223846_g1	POU class 5 homeobox 1 (OCT4)
PPARA	Bt03220821_m1	peroxisome proliferator-activated receptor alpha
PPARG	Bt03217547_m1	peroxisome proliferator-activated receptor gamma
PPARGC1A	Bt01016720_m1	peroxisome proliferator-activated receptor gamma, coactivator 1 alpha
PPIA	Bt03224617_g1	Peptidylprolyl Isomerase A
PRDX1	Bt03223684_m1	Peroxiredoxin-1
PRDX3	Bt03214402_m1	peroxiredoxin 3
PTGS2/COX2	Bt03214489_m1	Prostaglandin-endoperoxide synthase 2
PTX3	Bt03249011_m1	Pentraxin 3, long
REST	Bt03278318_s1	RE1-silencing transcription factor
RGS2	Bt03246656_g1	regulator of G-protein signaling 2
RPL15	Bt03288449_g1
SOD1	Bt03215423_g1	superoxide dismutase 1, soluble
SOD2	Bt03244551_m1	superoxide dismutase 2, mitochondrial
SOX2	Bt03278318_s1	SRY (sex determining region Y)-box 2
SREBF1	Bt03276370_m1	Sterol Regulatory Element Binding Transcription F1
SREBF2	Bt04283467_m1	Sterol Regulatory Element Binding Transcription F2
STAT3	Bt03259871_g1	Signal Transducer And Activator Of Transcription 3
TFAM	Bt03260078_m1	Transcription Factor A, Mitochondrial
TNFAIP6	Bt03210223_m1	Tumor necrosis factor, alpha-induced protein 6
TNFRSF21	Bt03250597_m1	tumor necrosis factor receptor superfamily member 21
TP53	Bt03223213_m1	tumor protein p53
VCAN	Bt03217633_m1	Versican
XBP1	Bt03227621_g1	X-Box Binding Protein 1
