# Supplementary material for: Ovarian follicular dynamics, progesterone concentrations, pregnancy rates and transcriptional patterns in Bos indicus females with a high or low antral follicle count
Source: Sci Rep. 2020 Nov 11;10:19557. doi: 10.1038/s41598-020-76601-5 (PMC7658257; doi:10.1038/s41598-020-76601-5)
Supplement: Supplementary file 3 — Supplementary Table 2. [file 41598_2020_76601_MOESM3_ESM.xlsx]

## Sheet: Sheet1
	Oocyte							Cumulus Cells
	L-AFC			H-AFC				L-AFC			H-AFC
Gene	Mean	S.D.	N.	Mean	S.D.	N.	p-value	Mean	S.D.	N.	Mean	S.D.	N.	p-value
AGTR1	n.d.	-	0	0.00171453	0.000465177	2	-	0.000536536	-	1	0.00147987	0.00038624	3	-
AGTR2	n.d.	-	0	0.000619546	-	1	-	0.0178153	0.03148	7	0.00373207	0.00452656	7	0.264103
AREG	n.d.	-	0	n.d.	-	0	-	n.d.	-	0	n.d.	-	0	-
ARO	0.00258078	0.00315456	4	0.00144903	0.0010519	3	0.583874	0.00367508	0.00222458	7	0.00850938	0.00341552	8	0.00708174
ATF4	0.0468341	0.0545143	7	0.00853185	0.00900221	6	0.118966	0.000704828	-	1	0.00898393	0.00724837	4	-
ATP5L	0.478302	0.228367	10	0.46557	0.143312	9	0.887557	7.32433	6.96837	7	0.837818	1.07732	8	0.0215402
AUH	n.d.	-	0	0.00603728	0.00299712	3	-	0.0044603	0.00699496	3	0.000881518	-	1	-
BAX	0.0515638	0.0255062	10	0.0522998	0.0251004	9	0.95029	0.00775007	0.00602718	6	0.00873881	0.00247571	8	0.679609
BCL2	0.00686121	0.00563752	9	0.00587447	0.0075428	7	0.768445	0.00809014	0.0110586	5	0.00103002	0.000594868	2	0.432698
BID	0.0615278	0.0470583	10	0.0379237	0.0181483	9	0.176557	2.65431	4.67047	7	0.168372	0.418319	8	0.155776
BMP15	3.33223	3.29673	10	0.780952	0.724948	9	0.0367486	n.d.	-	0	n.d.	-	0	-
CASP3	0.00884594	0.0103612	9	0.0016651	0.00228776	9	0.0592967	1.67739e-05	1.82724e-05	2	0.00119753	0.000735199	6	0.074632
CASP9	0.073514	0.0390561	10	0.0750972	0.0421154	9	0.933232	0.506023	0.555318	7	0.0642793	0.10879	8	0.0453657
CAT	0.383163	0.19209	10	0.475475	0.190133	9	0.307993	4.30143	6.2898	7	0.321453	0.629586	8	0.0968899
CCND2	0.0827529	0.0683206	10	0.0570601	0.0442446	7	0.397529	43.3162	54.222	7	2.19551	3.67506	8	0.0508502
CDCA8	2.98491	2.32167	10	1.27304	0.992243	9	0.0565762	0.00118364	0.00108709	3	0.00385677	0.00241764	6	0.118366
CDK6	0.00702748	0.00423748	10	0.0102424	0.00550587	9	0.169397	0.193606	0.181205	7	0.030096	0.0309582	8	0.0254233
DDIT3	0.477981	0.188969	10	0.359408	0.0306256	9	0.080965	0.0330224	0.0301481	7	0.0354873	0.0336976	7	0.887711
DICER1	0.759375	0.584487	10	1.14363	0.622556	9	0.183184	6.28565	8.66185	7	0.280841	0.654203	8	0.0711346
DNMT1	0.72693	0.459723	10	0.424935	0.0923696	9	0.0703843	0.0129192	0.00947406	7	0.00919281	0.00577924	8	0.367268
DNMT3A	0.344986	0.172534	10	0.53049	0.216293	9	0.0532455	2.86202	2.90135	7	0.143452	0.210251	8	0.0197544
DNMT3B	0.689605	0.469587	10	0.639257	0.26288	9	0.780122	0.00746928	0.00927923	5	0.00105441	0.000402536	3	0.29056
EGFR	0.121764	0.0528303	10	0.0609651	0.0313437	9	0.00798043	0.642866	0.502972	7	0.154167	0.0924148	8	0.0178324
FOXO3	0.223804	0.17642	10	0.160485	0.0647627	9	0.324547	0.00395412	0.00352672	6	0.00490583	0.00192912	7	0.549708
FSHR	0.00365921	0.00255895	4	0.0033258	-	1	-	0.00481143	0.00619107	5	0.0187395	0.0127392	7	0.048955
G6PD	0.147443	0.0540462	10	0.155406	0.0501775	9	0.744247	0.0476069	0.02278	7	0.057373	0.0271992	8	0.468273
GADD45A	0.0848977	0.08704	10	0.0229531	0.0257803	9	0.0560778	0.00799378	0.0145801	4	0.0927216	0.106003	6	0.15797
GAPDH	2.05389	0.995496	10	0.943734	0.498917	9	0.00778427	0.69233	1.07715	7	2.58684	1.97203	8	0.0418326
GDF9	1.29965	0.881581	10	0.915083	0.448489	9	0.255601	n.d.	-	0	n.d.	-	0	-
GFPT2	0.2485	0.150194	10	0.254789	0.132953	9	0.92452	7.59013	9.21151	7	0.0982422	0.198536	7	0.0525178
GLRX2	0.0399395	0.046052	10	0.0641224	0.0466434	9	0.271718	29.3965	61.8502	7	0.0653877	0.0712777	7	0.233478
GPAM	0.0609851	0.0275734	10	0.0860836	0.0577148	9	0.235189	0.211869	0.251444	7	0.0202476	0.037619	8	0.0519255
GPX1	0.240108	0.179669	10	0.167276	0.173245	9	0.382141	0.941696	0.358159	7	1.23353	0.642049	8	0.306956
GPX4	0.0760783	0.085344	9	0.0121084	0.011085	8	0.0533729	0.00134602	0.00191777	3	0.00859169	0.00667939	7	0.111113
GREM1	0.0033171	0.0033027	4	0.00246126	0.0034415	3	0.752213	3.80374e-06	-	1	0.000374278	0.000327623	3	-
GSK3A	1.59526	0.652611	10	1.2783	0.232033	9	0.186244	0.399928	0.294865	7	0.129275	0.105707	8	0.0300797
H1FOO	2.26157	0.768972	10	1.09008	0.37533	9	0.000685328	0.00042374	-	1	0.000320867	0.000396289	2	-
HAS2	0.131749	0.130317	10	0.0256542	0.0313278	9	0.0295837	0.000565103	0.000777728	2	0.00851756	0.00877902	6	0.270228
HDAC2	0.0886955	0.0247824	10	0.079815	0.018933	9	0.396556	0.0491932	0.0212056	7	0.0248742	0.00884567	8	0.0107689
HIF1A	0.222321	0.214296	10	0.0766032	0.0966946	9	0.078564	0.016064	0.0229639	3	0.373624	0.323524	7	0.101819
HSF1	0.546928	0.513711	10	0.133503	0.12235	9	0.0311859	0.00277495	0.00371561	3	0.0150519	0.0114374	7	0.115499
HSP90AA1	7.66854	3.76865	10	7.71247	1.65745	9	0.974686	6.86973	5.20809	7	2.66378	1.29851	8	0.0449989
HSPA1A	0.0826355	0.142056	10	0.00434722	0.00625785	8	0.141184	0.00322604	0.0042113	2	0.109496	0.151283	6	0.382378
HSPA5	0.332608	0.23175	10	0.251789	0.147545	9	0.383605	2.63073	0.876845	7	1.41772	0.736827	8	0.0120933
HSPD1	1.32874	0.939841	10	2.14477	0.97885	9	0.0813047	168.686	173.705	7	3.90222	7.28363	8	0.0183588
IGF1R	0.21617	0.12967	10	0.200471	0.105818	9	0.777569	1.37365	1.31414	7	0.153272	0.0633589	8	0.0204889
IGF2	0.00969923	0.0139188	5	n.d.	-	0	-	0.895728	1.72961	7	0.0125361	0.0105948	5	0.286536
IGFBP2	0.322245	0.255177	10	0.111373	0.0437616	9	0.0259258	0.0298128	0.0258957	6	0.00984154	0.0116832	6	0.115808
IGFBP4	0.00355197	0.00357889	2	n.d.	-	0	-	0.00178158	0.00213863	2	0.0020626	0.00161736	3	0.875629
KEAP1	0.0681386	0.0397876	10	0.0778329	0.0743082	9	0.723343	2.20429	2.92441	7	0.131019	0.277364	8	0.0661452
LHCGR	n.d.	-	0	n.d.	-	0	-	0.0105878	0.0142868	2	0.00102232	-	1	-
MAPK1	1.87864	0.617815	10	1.67617	0.631534	9	0.489861	0.0946761	0.0545949	7	0.0937324	0.0273951	8	0.966182
MTIF3	0.0162322	0.0161646	9	0.00379849	0.00560842	7	0.0736262	9.33767e-05	0.000121759	2	0.000792753	0.000695951	4	0.253354
NANOG	0.000824261	-	1	n.d.	-	0	-	n.d.	-	0	n.d.	-	0	-
NFE2L2	0.0749975	0.0413183	9	0.0737968	0.0641912	7	0.964349	0.216314	0.285271	7	0.0278289	0.0229471	7	0.106969
NFkB2	0.0213114	0.0210514	9	0.00958005	0.0084828	8	0.162366	0.000647081	0.000621898	5	0.00308538	0.00183743	6	0.0202421
NOS2	3.26531	4.5274	10	3.32894	2.1342	9	0.969801	85.2251	150.503	7	4.17685	9.70354	8	0.150498
NOS3	0.084227	0.0410554	10	0.0732234	0.0430072	9	0.575864	0.0787829	0.132606	4	0.0112132	0.0104755	3	0.429331
NPPA	0.000622848	-	1	n.d.	-	0	-	n.d.	-	0	n.d.	-	0	-
NPPB	n.d.	-	0	n.d.	-	0	-	n.d.	-	0	n.d.	-	0	-
NPPC	n.d.	-	0	n.d.	-	0	-	n.d.	-	0	0.00373956	-	1	-
NPR1	0.00171556	0.00113307	5	0.00120777	0.00103402	4	0.510416	0.000234452	0.000144756	5	0.000268842	0.000128539	2	0.783347
NPR2	0.0105265	0.00993589	9	0.00850085	0.00712265	8	0.640119	0.0352008	0.0270469	7	0.00680304	0.00627961	8	0.0124926
NPR3	0.00616121	0.000402113	3	0.00365999	0.000671148	2	0.0124814	0.0844502	0.0711699	6	0.0131875	0.00445916	7	0.0220587
NR1H3	0.000567383	0.000466382	7	0.000143806	-	1	-	1.45632e-05	-	1	0.000156174	0.000119463	3	-
OOSP1	5.68715	2.13587	10	5.20468	1.68163	9	0.594484	9.85955e-05	-	1	0.000541264	n.d.	1	-
PA2G4	1.27552	0.896668	10	2.11912	1.09974	9	0.0831703	77.0855	97.1505	7	2.60576	5.91829	8	0.0486166
PAF1	4.02573	3.00429	10	4.7063	2.58121	9	0.60532	14.1265	14.01	7	1.09067	2.3939	8	0.0219066
PDE5A	0.128145	0.051264	10	0.164021	0.0559988	9	0.162997	0.00201235	0.00123423	5	0.00578281	0.00495072	7	0.130907
PFKP	0.0493685	0.0387503	10	0.0485961	0.0359396	9	0.964723	2.5602	2.67771	7	0.368257	0.247066	8	0.0374808
PGK1	0.064106	0.0260113	10	0.0805683	0.0375762	9	0.278123	22.7839	33.1514	7	1.37553	2.18081	8	0.0899472
PNPLA2	0.0518461	0.0411938	9	0.0537389	0.0321339	7	0.921805	0.327091	0.503982	6	0.0113945	0.00784502	6	0.155993
POU5F1	0.476878	0.176836	10	0.611209	0.313491	9	0.259468	2.72469	3.67115	7	0.267898	0.489089	8	0.0821364
PPARA	0.103371	0.0599059	10	0.125376	0.0438784	9	0.378564	0.23434	0.17531	7	0.124466	0.28116	8	0.389035
PPARG	1.0573	0.349871	10	1.19879	0.348199	9	0.390004	0.637804	0.455799	7	0.442923	0.181498	8	0.284183
PPARGC1A	0.419471	0.212055	10	0.484912	0.167379	9	0.469077	n.d.	-	0	0.00559382	0.00616689	2	-
PRDX1	8.66575	6.5087	10	10.7801	5.62104	9	0.461462	178.309	242.066	7	10.8241	23.8618	8	0.0722035
PRDX3	0.531641	0.2979	10	1.07716	0.52625	9	0.0118072	11.6235	18.6202	7	0.588475	1.15013	8	0.116461
PTGS2	0.102306	0.0965025	10	0.0762878	0.0434567	9	0.468016	0.00108625	0.00134649	3	0.00525736	0.00237975	6	0.0280381
PTX3	0.00227832	0.00316356	2	n.d.	-	0	-	n.d.	-	0	0.00014283	3.62144e-05	3	-
REST	0.0133635	0.0156682	9	0.00672694	0.00619057	6	0.345977	0.000213155	-	1	0.000420576	0.000489403	5	-
RGS2	8.01276	4.17027	10	8.32642	3.49628	9	0.861986	0.031745	0.0225481	7	0.00415561	0.00270252	6	0.0129705
RPL15	0.00626733	0.0109045	10	164169	240645	9	0.0449572	5.34459e+07	1.21133e+08	7	3.33856e+06	9.0868e+06	8	0.261984
SOD1	2.63271	1.12559	10	2.87177	1.17299	9	0.656157	7.75833	6.95602	7	1.25176	1.73087	8	0.0233312
SOD2	0.833289	0.572939	4	0.448053	0.129268	3	0.31449	0.0451885	0.042871	4	0.0552438	0.0120753	3	0.715118
SOX2	0.10247	0.117979	10	0.0446317	0.0806317	9	0.234468	n.d.	-	0	n.d.	-	0	-
SREBF1	0.023419	0.0160329	10	0.019231	0.0174722	5	0.650518	0.00117678	0.000902879	6	0.0128079	0.00824639	6	0.00639165
SREBF2	0.0767749	0.0848985	9	0.0146151	0.01143	6	0.101739	0.00965762	0.00966918	3	0.0100034	0.00732458	6	0.953336
STAT3	6.66248	3.35911	10	6.12509	1.59202	9	0.667684	1.27159	0.93007	7	0.335738	0.376599	8	0.0211066
TFAM	0.0102832	0.0054701	9	0.0248949	0.0157467	9	0.0182102	0.162334	0.109641	7	0.0528528	0.05768	8	0.0281797
TNFAIP6	0.0054973	-	1	n.d.	-	0	-	0.00145421	0.00193732	4	0.00129495	0.00071977	2	0.919811
TNFRSF21	0.0637158	0.0722598	10	0.0849779	0.074224	9	0.53563	2.56691	3.46665	7	0.114859	0.128222	8	0.065642
TP53	0.0378566	0.0335603	10	0.0616217	0.017549	9	0.0745541	7.01998	11.6249	7	0.473575	1.07718	8	0.135027
VCAN	0.12793	0.105321	10	0.169438	0.177663	9	0.538665	1.87804	1.12966	7	1.62943	0.521104	8	0.584841
XBP1	0.125604	0.0686378	10	0.220361	0.098334	9	0.0250466	2.78605	2.34298	7	0.333606	0.577121	8	0.0129706
